# Supplementary material for: Single-cell diploid Hi-C reveals the role of spatial aggregations in complex rearrangements and KMT2A fusions in leukemia
Source: Genome Biol. 2022 Aug 9;23:173. doi: 10.1186/s13059-022-02740-9 (PMC9361544; doi:10.1186/s13059-022-02740-9)
Supplement: Supplementary file 2 — Additional file 2: Table S1. Curated oncogenic fusions from the COSMIC and TumorFusions databases. [file 13059_2022_2740_MOESM2_ESM.xlsx]

## Sheet: 297 fusions reported in COSMIC
left	leftchr	leftloc	leftstrand	leftcentromere	right	rightchr	rightloc	rightstrand	rightcentromere	samples	mutations	papers	leftnum	rightnum	fusion
ACBD6	1	180244515	-1	123250000	RRP15	1	218458629	1	123250000	1	1	1	0	0	ACBD6-RRP15
ACSL3	2	223725652	1	91900000	ETV1	7	13930853	-1	58950000	23	1	1	1	0	ACSL3-ETV1
ACTB	7	5566782	-1	58950000	GLI1	12	57853918	1	34550000	6	6	4	1	0	ACTB-GLI1
AGPAT5	8	6565878	1	44350000	MCPH1	8	6264113	1	44350000	1	1	1	0	1	AGPAT5-MCPH1
AGTRAP	1	11796141	1	123250000	BRAF	7	140419127	-1	58950000	1	1	4	0	1	AGTRAP-BRAF
AKAP9	7	91570181	1	58950000	BRAF	7	140419127	-1	58950000	292	4	11	1	1	AKAP9-BRAF
ARFIP1	4	153701089	1	49300000	FHDC1	4	153857504	1	49300000	1	1	1	1	0	ARFIP1-FHDC1
ARID1A	1	27022524	1	123250000	MAST2	1	46252659	1	123250000	153	1	1	0	1	ARID1A-MAST2
ASPSCR1	17	79934683	1	23100000	TFE3	X	48886242	-1	59350000	221	75	33	1	0	ASPSCR1-TFE3
ATG4C	1	63249806	1	123250000	FBXO38	5	147763498	1	47250000	1	1	1	0	0	ATG4C-FBXO38
ATIC	2	216176540	1	91900000	ALK	2	29415640	-1	91900000	99	12	20	1	0	ATIC-ALK
BBS9	7	33168856	1	58950000	PKD1L1	7	47814250	-1	58950000	1	1	1	0	0	BBS9-PKD1L1
BCR	22	23521891	1	13450000	ABL1	9	133589333	1	48150000	8847	5483	248	1	0	BCR-ABL1
BCR	22	23521891	1	13450000	JAK2	9	4985033	1	48150000	134	3	6	1	1	BCR-JAK2
BRD3	9	136895427	-1	48150000	NUTM1	15	34635516	1	17400000	3	2	6	0	0	BRD3-NUTM1
BRD4	19	15347647	-1	25450000	NUTM1	15	34635516	1	17400000	174	19	13	1	0	BRD4-NUTM1
C2orf44	2	24252210	-1	91900000	ALK	2	29415640	-1	91900000	1	1	1	1	0	C2orf44-ALK
CANT1	17	76987799	-1	23100000	ETV4	17	41605212	-1	23100000	2	2	2	0	1	CANT1-ETV4
CARS	11	3022152	-1	52650000	ALK	2	29415640	-1	91900000	4	3	6	1	0	CARS-ALK
CBFA2T3	16	88941266	-1	35600000	GLIS2	16	4364762	1	35600000	594	89	8	0	1	CBFA2T3-GLIS2
CCDC6	10	61548521	-1	39100000	RET	10	43572475	1	39100000	6833	593	164	0	0	CCDC6-RET
CD74	5	149781200	-1	47250000	NRG1	8	31496902	1	44350000	882	11	4	0	1	CD74-NRG1
CD74	5	149781200	-1	47250000	ROS1	6	117609463	-1	59850000	1701	39	51	0	1	CD74-ROS1
CDH11	16	64977656	-1	35600000	USP6	17	5019733	1	23100000	128	13	3	0	1	CDH11-USP6
CDKN2D	19	10677138	-1	25450000	WDFY2	13	52158644	1	17100000	67	13	1	1	0	CDKN2D-WDFY2
CEP89	19	33369902	-1	25450000	BRAF	7	140419127	-1	58950000	38	1	1	0	1	CEP89-BRAF
CHCHD7	8	57124245	1	44350000	PLAG1	8	57073463	-1	44350000	120	4	4	1	1	CHCHD7-PLAG1
CIC	19	42772689	1	25450000	DUX4	4	191005267	1	49300000	39	13	4	1	0	CIC-DUX4
CIC	19	42772689	1	25450000	FOXO4	X	70316047	1	59350000	2	2	3	1	0	CIC-FOXO4
CLCN6	1	11866207	1	123250000	BRAF	7	140419127	-1	58950000	96	1	1	0	1	CLCN6-BRAF
CLIP1	12	122755979	-1	34550000	ROS1	6	117609463	-1	59850000	38	1	1	0	1	CLIP1-ROS1
CLTC	17	57697219	1	23100000	ALK	2	29415640	-1	91900000	173	26	25	1	0	CLTC-ALK
CLTC	17	57697219	1	23100000	TFE3	X	48886242	-1	59350000	3	1	4	1	0	CLTC-TFE3
CNBP	3	128888327	-1	89450000	USP6	17	5019733	1	23100000	1	1	2	0	1	CNBP-USP6
COL1A1	17	48260650	-1	23100000	PDGFB	22	39619364	-1	13450000	400	262	52	0	1	COL1A1-PDGFB
COL1A1	17	48260650	-1	23100000	USP6	17	5019733	1	23100000	2	2	3	0	1	COL1A1-USP6
COL1A2	7	94023873	1	58950000	PLAG1	8	57073463	-1	44350000	4	1	3	1	1	COL1A2-PLAG1
CRTC1	19	18794487	1	25450000	MAML2	11	95709762	-1	52650000	632	253	36	0	1	CRTC1-MAML2
CRTC3	15	91073157	1	17400000	MAML2	11	95709762	-1	52650000	302	13	3	1	1	CRTC3-MAML2
MIA2	14	39699435	1	16850000	GEMIN2	14	39583427	1	16850000	1	1	1	1	0	MIA2-GEMIN2
CTNNB1	3	41236328	1	89450000	PLAG1	8	57073463	-1	44350000	108	17	9	0	1	CTNNB1-PLAG1
DCTN1	2	74588281	-1	91900000	ALK	2	29415640	-1	91900000	39	3	2	1	0	DCTN1-ALK
DDX5	17	62495734	-1	23100000	ETV4	17	41605212	-1	23100000	1	1	1	0	1	DDX5-ETV4
DHH	12	49483204	-1	34550000	RHEBL1	12	49458468	-1	34550000	60	8	1	0	1	DHH-RHEBL1
DNAJB1	19	14625582	-1	25450000	PRKACA	19	14202500	-1	25450000	186	107	6	1	0	DNAJB1-PRKACA
EIF3E	8	109213445	-1	44350000	RSPO2	8	108911544	-1	44350000	69	2	3	0	1	EIF3E-RSPO2
EIF3K	19	39109735	1	25450000	CYP39A1	6	46517541	-1	59850000	1	1	1	1	0	EIF3K-CYP39A1
EML4	2	42396490	1	91900000	ALK	2	29415640	-1	91900000	11223	711	518	0	0	EML4-ALK
EPC1	10	32556679	-1	39100000	PHF1	6	33378176	1	59850000	1	1	3	1	1	EPC1-PHF1
ERC1	12	1099675	1	34550000	RET	10	43572475	1	39100000	194	2	9	0	0	ERC1-RET
ERC1	12	1099675	1	34550000	ROS1	6	117609463	-1	59850000	38	1	1	0	1	ERC1-ROS1
ERO1L	14	53106634	-1	16850000	FERMT2	14	53323986	-1	16850000	1	1	1	0	1	ERO1L-FERMT2
ESRP1	8	95653302	1	44350000	RAF1	3	12625100	-1	89450000	4	1	2	1	0	ESRP1-RAF1
ETV6	12	11802788	1	34550000	ABL1	9	133589333	1	48150000	811	32	25	0	0	ETV6-ABL1
ETV6	12	11802788	1	34550000	ITPR2	12	26490342	-1	34550000	1	1	1	0	0	ETV6-ITPR2
ETV6	12	11802788	1	34550000	JAK2	9	4985033	1	48150000	192	4	8	0	1	ETV6-JAK2
ETV6	12	11802788	1	34550000	NTRK3	15	88418230	-1	17400000	1059	144	49	0	1	ETV6-NTRK3
ETV6	12	11802788	1	34550000	PDGFRB	5	149493400	-1	47250000	42	26	16	0	1	ETV6-PDGFRB
ETV6	12	11802788	1	34550000	RUNX1	21	36160098	-1	12050000	2277	357	43	0	1	ETV6-RUNX1
EWSR1	22	29663998	1	13450000	ATF1	12	51157493	1	34550000	357	179	47	1	0	EWSR1-ATF1
EWSR1	22	29663998	1	13450000	CREB1	2	208394461	1	91900000	85	28	11	1	0	EWSR1-CREB1
EWSR1	22	29663998	1	13450000	DDIT3	12	57910371	-1	34550000	344	26	27	1	1	EWSR1-DDIT3
EWSR1	22	29663998	1	13450000	ERG	21	39751949	-1	12050000	1639	122	91	1	1	EWSR1-ERG
EWSR1	22	29663998	1	13450000	ETV1	7	13930853	-1	58950000	65	4	12	1	0	EWSR1-ETV1
EWSR1	22	29663998	1	13450000	ETV4	17	41605212	-1	23100000	66	3	13	1	1	EWSR1-ETV4
EWSR1	22	29663998	1	13450000	FEV	2	219845809	-1	91900000	92	6	17	1	1	EWSR1-FEV
EWSR1	22	29663998	1	13450000	FLI1	11	128556430	1	52650000	2132	1332	167	1	0	EWSR1-FLI1
EWSR1	22	29663998	1	13450000	NFATC1	18	77155856	1	16300000	1	1	1	1	0	EWSR1-NFATC1
EWSR1	22	29663998	1	13450000	NFATC2	20	50003494	-1	26550000	4	4	2	1	1	EWSR1-NFATC2
EWSR1	22	29663998	1	13450000	NR4A3	9	102584137	1	48150000	176	85	22	1	0	EWSR1-NR4A3
EWSR1	22	29663998	1	13450000	PATZ1	22	31721790	-1	13450000	1	1	2	1	1	EWSR1-PATZ1
EWSR1	22	29663998	1	13450000	PBX1	1	164524821	1	123250000	67	6	2	1	0	EWSR1-PBX1
EWSR1	22	29663998	1	13450000	POU5F1	6	31132119	-1	59850000	73	10	6	1	0	EWSR1-POU5F1
EWSR1	22	29663998	1	13450000	SMARCA5	4	144434616	1	49300000	1	1	2	1	0	EWSR1-SMARCA5
EWSR1	22	29663998	1	13450000	SP3	2	174771187	-1	91900000	1	1	2	1	1	EWSR1-SP3
EWSR1	22	29663998	1	13450000	WT1	11	32409321	-1	52650000	267	121	55	1	0	EWSR1-WT1
EWSR1	22	29663998	1	13450000	YY1	14	100704635	1	16850000	16	2	1	1	0	EWSR1-YY1
EWSR1	22	29663998	1	13450000	ZNF384	12	6775643	-1	34550000	2	2	1	1	0	EWSR1-ZNF384
EWSR1	22	29663998	1	13450000	ZNF444	19	56643968	1	25450000	67	2	2	1	0	EWSR1-ZNF444
EZR	6	159186773	-1	59850000	ROS1	6	117609463	-1	59850000	1104	7	19	0	1	EZR-ROS1
FAM131B	7	143050493	-1	58950000	BRAF	7	140419127	-1	58950000	107	6	6	0	1	FAM131B-BRAF
FBXL18	7	5470966	-1	58950000	RNF216	7	5659678	-1	58950000	1	1	1	1	0	FBXL18-RNF216
FCHSD1	5	141018869	-1	47250000	BRAF	7	140419127	-1	58950000	2	1	1	0	1	FCHSD1-BRAF
FGFR1	8	38268656	-1	44350000	ZNF703	8	37553269	1	44350000	1	1	1	1	1	FGFR1-ZNF703
FGFR1	8	38268656	-1	44350000	PLAG1	8	57073463	-1	44350000	16	10	1	1	1	FGFR1-PLAG1
FGFR1	8	38268656	-1	44350000	TACC1	8	38585704	1	44350000	81	1	4	1	1	FGFR1-TACC1
FGFR3	4	1795034	1	49300000	BAIAP2L1	7	97920963	-1	58950000	31	1	3	0	1	FGFR3-BAIAP2L1
FGFR3	4	1795034	1	49300000	TACC3	4	1723227	1	49300000	338	15	15	0	1	FGFR3-TACC3
FN1	2	216225163	-1	91900000	ALK	2	29415640	-1	91900000	1	1	2	0	0	FN1-ALK
FUS	16	31191431	1	35600000	ATF1	12	51157493	1	34550000	6	2	5	0	0	FUS-ATF1
FUS	16	31191431	1	35600000	CREB3L1	11	46299212	1	52650000	236	4	5	0	1	FUS-CREB3L1
FUS	16	31191431	1	35600000	CREB3L2	7	137559725	-1	58950000	332	98	12	0	1	FUS-CREB3L2
FUS	16	31191431	1	35600000	DDIT3	12	57910371	-1	34550000	627	351	48	0	1	FUS-DDIT3
FUS	16	31191431	1	35600000	ERG	21	39751949	-1	12050000	52	52	16	0	1	FUS-ERG
FUS	16	31191431	1	35600000	FEV	2	219845809	-1	91900000	1	1	3	0	1	FUS-FEV
GATM	15	45653322	-1	17400000	BRAF	7	140419127	-1	58950000	11	1	1	0	1	GATM-BRAF
GMDS	6	1624041	-1	59850000	PDE8B	5	76506274	1	47250000	1	1	1	1	0	GMDS-PDE8B
GNAI1	7	79763271	1	58950000	BRAF	7	140419127	-1	58950000	96	1	1	1	1	GNAI1-BRAF
GOLGA5	14	93260576	1	16850000	RET	10	43572475	1	39100000	278	3	14	1	0	GOLGA5-RET
GOPC	6	117639374	-1	59850000	ROS1	6	117609463	-1	59850000	242	7	15	0	1	GOPC-ROS1
GPBP1L1	1	46092976	-1	123250000	MAST2	1	46252659	1	123250000	153	1	1	1	1	GPBP1L1-MAST2
HACL1	3	15602211	-1	89450000	RAF1	3	12625100	-1	89450000	11	1	1	1	0	HACL1-RAF1
HAS2	8	122624356	-1	44350000	PLAG1	8	57073463	-1	44350000	5	4	4	0	1	HAS2-PLAG1
HERPUD1	16	56965960	1	35600000	BRAF	7	140419127	-1	58950000	11	1	1	1	1	HERPUD1-BRAF
HEY1	8	80676245	-1	44350000	NCOA2	8	71021997	-1	44350000	31	8	2	0	1	HEY1-NCOA2
HIP1	7	75162621	-1	58950000	ALK	2	29415640	-1	91900000	4	4	3	0	0	HIP1-ALK
HLA-A	6	29909037	1	59850000	ROS1	6	117609463	-1	59850000	38	1	1	0	1	HLA-A-ROS1
HMGA2	12	66217911	1	34550000	ALDH2	12	112204691	1	34550000	1	1	1	1	0	HMGA2-ALDH2
HMGA2	12	66217911	1	34550000	CCNB1IP1	14	20779527	-1	16850000	16	1	1	1	1	HMGA2-CCNB1IP1
HMGA2	12	66217911	1	34550000	COX6C	8	100885428	-1	44350000	16	1	2	1	1	HMGA2-COX6C
HMGA2	12	66217911	1	34550000	EBF1	5	158122928	-1	47250000	2	1	2	1	1	HMGA2-EBF1
HMGA2	12	66217911	1	34550000	FHIT	3	59735036	-1	89450000	60	1	4	1	0	HMGA2-FHIT
HMGA2	12	66217911	1	34550000	LHFP	13	39917029	-1	17100000	5	1	3	1	1	HMGA2-LHFP
HMGA2	12	66217911	1	34550000	LPP	3	187871072	1	89450000	302	73	16	1	0	HMGA2-LPP
HMGA2	12	66217911	1	34550000	NFIB	9	14081842	-1	48150000	166	4	9	1	0	HMGA2-NFIB
HMGA2	12	66217911	1	34550000	RAD51B	14	68286496	1	16850000	40	5	5	1	0	HMGA2-RAD51B
HMGA2	12	66217911	1	34550000	WIF1	12	65444406	-1	34550000	74	7	3	1	1	HMGA2-WIF1
HN1	17	73131343	-1	23100000	USH1G	17	72912176	-1	23100000	1	1	1	0	1	HN1-USH1G
HNRNPA2B1	7	26229547	-1	58950000	ETV1	7	13930853	-1	58950000	219	5	4	1	0	HNRNPA2B1-ETV1
HOOK3	8	42752075	1	44350000	RET	10	43572475	1	39100000	55	1	6	0	0	HOOK3-RET
IL6R	1	154377669	1	123250000	ATP8B2	1	154298029	1	123250000	1	1	1	1	0	IL6R-ATP8B2
INTS4	11	77589766	-1	52650000	GAB2	11	77926343	-1	52650000	1	1	1	0	1	INTS4-GAB2
IRF2BP2	1	234740015	-1	123250000	CDX1	5	149546358	1	47250000	4	1	1	0	0	IRF2BP2-CDX1
JAZF1	7	27870192	-1	58950000	PHF1	6	33378176	1	59850000	45	5	6	1	1	JAZF1-PHF1
JAZF1	7	27870192	-1	58950000	SUZ12	17	30264037	1	23100000	161	72	19	1	0	JAZF1-SUZ12
KIAA1549	7	138516126	-1	58950000	BRAF	7	140419127	-1	58950000	1395	613	84	0	1	KIAA1549-BRAF
KIAA1598	10	118643742	-1	39100000	ROS1	6	117609463	-1	59850000	38	1	1	0	1	KIAA1598-ROS1
KIF5B	10	32297938	-1	39100000	ALK	2	29415640	-1	91900000	2385	10	31	1	0	KIF5B-ALK
KIF5B	10	32297938	-1	39100000	RET	10	43572475	1	39100000	4119	62	53	1	0	KIF5B-RET
KLC1	14	104028233	1	16850000	ALK	2	29415640	-1	91900000	301	1	6	1	0	KLC1-ALK
KLK2	19	51364824	1	25450000	ETV1	7	13930853	-1	58950000	25	1	1	1	0	KLK2-ETV1
KLK2	19	51364824	1	25450000	ETV4	17	41605212	-1	23100000	1	1	1	1	1	KLK2-ETV4
KMT2A	11	118307205	1	52650000	ABI1	10	27035522	-1	39100000	2	2	4	1	0	KMT2A-ABI1
KMT2A	11	118307205	1	52650000	ABI2	2	204192942	1	91900000	1	1	1	1	0	KMT2A-ABI2
KMT2A	11	118307205	1	52650000	ACTN4	19	39138289	1	25450000	2	2	2	1	0	KMT2A-ACTN4
KMT2A	11	118307205	1	52650000	AFF1	4	87856154	1	49300000	2465	308	74	1	0	KMT2A-AFF1
KMT2A	11	118307205	1	52650000	AFF3	2	100162323	-1	91900000	127	4	4	1	1	KMT2A-AFF3
KMT2A	11	118307205	1	52650000	AFF4	5	132211071	-1	47250000	21	4	3	1	1	KMT2A-AFF4
KMT2A	11	118307205	1	52650000	ARHGAP26	5	142149949	1	47250000	3	3	4	1	0	KMT2A-ARHGAP26
KMT2A	11	118307205	1	52650000	ARHGEF12	11	120207787	1	52650000	1	1	3	1	0	KMT2A-ARHGEF12
KMT2A	11	118307205	1	52650000	BTBD18	11	57510986	-1	52650000	1	1	1	1	1	KMT2A-BTBD18
KMT2A	11	118307205	1	52650000	CASC5	15	40886218	1	17400000	6	6	4	1	0	KMT2A-CASC5
KMT2A	11	118307205	1	52650000	CASP8AP2	6	90539613	1	59850000	1	1	1	1	0	KMT2A-CASP8AP2
KMT2A	11	118307205	1	52650000	CBL	11	119076752	1	52650000	1	1	3	1	0	KMT2A-CBL
KMT2A	11	118307205	1	52650000	CREBBP	16	3775055	-1	35600000	7	7	8	1	0	KMT2A-CREBBP
KMT2A	11	118307205	1	52650000	CT45A2	X	134866214	1	59350000	1	1	1	1	0	KMT2A-CT45A2
KMT2A	11	118307205	1	52650000	DAB2IP	9	124329336	1	48150000	1	1	2	1	0	KMT2A-DAB2IP
KMT2A	11	118307205	1	52650000	EEFSEC	3	127872297	1	89450000	124	1	1	1	0	KMT2A-EEFSEC
KMT2A	11	118307205	1	52650000	ELL	19	18553473	-1	25450000	43	17	17	1	0	KMT2A-ELL
KMT2A	11	118307205	1	52650000	EP300	22	41487790	1	13450000	3	3	3	1	0	KMT2A-EP300
KMT2A	11	118307205	1	52650000	EPS15	1	51819935	-1	123250000	131	9	14	1	0	KMT2A-EPS15
KMT2A	11	118307205	1	52650000	FOXO3	6	108881038	1	59850000	2	2	3	1	0	KMT2A-FOXO3
KMT2A	11	118307205	1	52650000	FOXO4	X	70316047	1	59350000	1	1	2	1	0	KMT2A-FOXO4
KMT2A	11	118307205	1	52650000	FRYL	4	48499378	-1	49300000	1	1	1	1	0	KMT2A-FRYL
KMT2A	11	118307205	1	52650000	GAS7	17	9813926	-1	23100000	2	2	3	1	0	KMT2A-GAS7
KMT2A	11	118307205	1	52650000	GMPS	3	155588325	1	89450000	1	1	1	1	0	KMT2A-GMPS
KMT2A	11	118307205	1	52650000	GPHN	14	66974125	1	16850000	1	1	2	1	0	KMT2A-GPHN
KMT2A	11	118307205	1	52650000	CEP170B	14	105331617	1	16850000	2	2	3	1	0	KMT2A-CEP170B
KMT2A	11	118307205	1	52650000	KIAA1524	3	108268716	-1	89450000	1	1	1	1	1	KMT2A-KIAA1524
KMT2A	11	118307205	1	52650000	LASP1	17	37026112	1	23100000	1	1	3	1	0	KMT2A-LASP1
KMT2A	11	118307205	1	52650000	LPP	3	187871072	1	89450000	1	1	1	1	0	KMT2A-LPP
KMT2A	11	118307205	1	52650000	MAPRE1	20	31407699	1	26550000	1	1	1	1	0	KMT2A-MAPRE1
KMT2A	11	118307205	1	52650000	MLLT1	19	6212966	-1	25450000	667	86	33	1	0	KMT2A-MLLT1
KMT2A	11	118307205	1	52650000	MLLT10	10	21823094	1	39100000	145	23	26	1	1	KMT2A-MLLT10
KMT2A	11	118307205	1	52650000	MLLT11	1	151030234	1	123250000	5	5	7	1	0	KMT2A-MLLT11
KMT2A	11	118307205	1	52650000	MLLT3	9	20341663	-1	48150000	399	75	36	1	0	KMT2A-MLLT3
KMT2A	11	118307205	1	52650000	MLLT4	6	168227602	1	59850000	29	27	26	1	0	KMT2A-MLLT4
KMT2A	11	118307205	1	52650000	MLLT6	17	36861795	1	23100000	2	2	10	1	0	KMT2A-MLLT6
KMT2A	11	118307205	1	52650000	MYO1F	19	8585674	-1	25450000	1	1	1	1	0	KMT2A-MYO1F
KMT2A	11	118307205	1	52650000	NCKIPSD	3	48701364	-1	89450000	1	1	2	1	0	KMT2A-NCKIPSD
KMT2A	11	118307205	1	52650000	NRIP3	11	9002123	-1	52650000	1	1	1	1	0	KMT2A-NRIP3
KMT2A	11	118307205	1	52650000	PDS5A	4	39824483	-1	49300000	1	1	1	1	0	KMT2A-PDS5A
KMT2A	11	118307205	1	52650000	PICALM	11	85668727	-1	52650000	1	1	3	1	1	KMT2A-PICALM
KMT2A	11	118307205	1	52650000	PRRC1	5	126853301	1	47250000	1	1	1	1	0	KMT2A-PRRC1
KMT2A	11	118307205	1	52650000	SARNP	12	56146247	-1	34550000	1	1	1	1	1	KMT2A-SARNP
KMT2A	11	118307205	1	52650000	2020-09-02	2	242254515	1	91900000	2	2	4	1	0	KMT2A-SEPT2
KMT2A	11	118307205	1	52650000	2020-09-05	22	19701987	1	13450000	2	2	1	1	0	KMT2A-SEPT5
KMT2A	11	118307205	1	52650000	2020-09-06	X	118749687	-1	59350000	6	6	13	1	1	KMT2A-SEPT6
KMT2A	11	118307205	1	52650000	2020-09-09	17	75276651	1	23100000	133	10	14	1	0	KMT2A-SEPT9
KMT2A	11	118307205	1	52650000	SH3GL1	19	4360367	-1	25450000	1	1	2	1	0	KMT2A-SH3GL1
KMT2A	11	118307205	1	52650000	SORBS2	4	186506598	-1	49300000	1	1	1	1	1	KMT2A-SORBS2
KMT2A	11	118307205	1	52650000	TET1	10	70320413	1	39100000	3	3	5	1	0	KMT2A-TET1
KMT2A	11	118307205	1	52650000	TOP3A	17	18174742	-1	23100000	1	1	1	1	0	KMT2A-TOP3A
KMT2A	11	118307205	1	52650000	ZFYVE19	15	41099284	1	17400000	1	1	2	1	0	KMT2A-ZFYVE19
KTN1	14	56025790	1	16850000	RET	10	43572475	1	39100000	147	2	9	1	0	KTN1-RET
LIFR	5	38475065	-1	47250000	PLAG1	8	57073463	-1	44350000	97	4	6	1	1	LIFR-PLAG1
LMNA	1	156052364	1	123250000	NTRK1	1	156785432	1	123250000	38	2	1	1	0	LMNA-NTRK1
LRIG3	12	59265931	-1	34550000	ROS1	6	117609463	-1	59850000	675	2	11	0	1	LRIG3-ROS1
LSM14A	19	34663409	1	25450000	BRAF	7	140419127	-1	58950000	38	1	1	1	1	LSM14A-BRAF
MARK4	19	45582546	1	25450000	ERCC2	19	45853095	-1	25450000	6	0	1	1	1	MARK4-ERCC2
MBOAT2	2	8992820	-1	91900000	PRKCE	2	45878484	1	91900000	1	1	1	1	1	MBOAT2-PRKCE
MBTD1	17	49254786	-1	23100000	CXorf67	X	51149767	1	59350000	27	3	1	0	1	MBTD1-CXorf67
MEAF6	1	37958176	-1	123250000	PHF1	6	33378176	1	59850000	8	4	3	1	1	MEAF6-PHF1
MKRN1	7	140152840	-1	58950000	BRAF	7	140419127	-1	58950000	96	1	1	0	1	MKRN1-BRAF
MN1	22	28144265	-1	13450000	ETV6	12	11802788	1	34550000	13	10	7	0	1	MN1-ETV6
MSN	X	64808257	1	59350000	ALK	2	29415640	-1	91900000	2	2	6	1	0	MSN-ALK
MYB	6	135502453	1	59850000	NFIB	9	14081842	-1	48150000	36	11	11	1	0	MYB-NFIB
MYO5A	15	52599480	-1	17400000	ROS1	6	117609463	-1	59850000	38	1	1	0	1	MYO5A-ROS1
NAB2	12	57482677	1	34550000	STAT6	12	57489191	-1	34550000	295	246	12	1	1	NAB2-STAT6
NACC2	9	138898383	-1	48150000	NTRK2	9	87283466	1	48150000	96	1	2	0	0	NACC2-NTRK2
NCOA4	10	51565108	1	39100000	RET	10	43572475	1	39100000	4431	358	137	1	0	NCOA4-RET
NDRG1	8	134249414	-1	44350000	ERG	21	39751949	-1	12050000	12	3	2	0	1	NDRG1-ERG
NF1	17	29421945	1	23100000	ASIC2	17	31340105	-1	23100000	1	1	1	1	1	NF1-ASIC2
NFIA	1	61330931	1	123250000	EHF	11	34642640	1	52650000	1	1	1	0	1	NFIA-EHF
NFIX	19	13106422	1	25450000	MAST1	19	12944765	1	25450000	153	1	1	0	1	NFIX-MAST1
NONO	X	70503042	1	59350000	TFE3	X	48886242	-1	59350000	3	1	4	1	0	NONO-TFE3
NOTCH1	9	139388896	-1	48150000	GABBR2	9	101050391	-1	48150000	153	1	1	0	1	NOTCH1-GABBR2
NPM1	5	170814120	1	47250000	ALK	2	29415640	-1	91900000	1344	319	86	1	0	NPM1-ALK
NTN1	17	8924859	1	23100000	ACLY	17	40023161	-1	23100000	1	1	1	0	1	NTN1-ACLY
NUP107	12	69080514	1	34550000	LGR5	12	71833550	1	34550000	18	1	1	1	0	NUP107-LGR5
NUP214	9	134000948	1	48150000	ABL1	9	133589333	1	48150000	873	45	16	1	0	NUP214-ABL1
NUP98	11	3692313	-1	52650000	KDM5A	12	389295	-1	34550000	77	4	1	1	0	NUP98-KDM5A
OMD	9	95176527	-1	48150000	USP6	17	5019733	1	23100000	1	1	2	0	1	OMD-USP6
PAX3	2	223064607	-1	91900000	FOXO1	13	41129804	-1	17100000	1163	382	72	0	1	PAX3-FOXO1
PAX3	2	223064607	-1	91900000	NCOA1	2	24714783	1	91900000	6	4	3	0	1	PAX3-NCOA1
PAX3	2	223064607	-1	91900000	NCOA2	8	71021997	-1	44350000	5	2	2	0	1	PAX3-NCOA2
PAX5	9	36833272	-1	48150000	JAK2	9	4985033	1	48150000	3	3	4	1	1	PAX5-JAK2
PAX7	1	18957500	1	123250000	FOXO1	13	41129804	-1	17100000	981	100	56	0	1	PAX7-FOXO1
PAX8	2	113973574	-1	91900000	PPARG	3	12328867	1	89450000	1395	86	77	0	1	PAX8-PPARG
PCM1	8	17780349	1	44350000	JAK2	9	4985033	1	48150000	147	15	17	0	1	PCM1-JAK2
PCM1	8	17780349	1	44350000	RET	10	43572475	1	39100000	55	1	7	0	0	PCM1-RET
PLA2R1	2	160788519	-1	91900000	RBMS1	2	161128662	-1	91900000	1	1	1	0	1	PLA2R1-RBMS1
PLXND1	3	129274018	-1	89450000	TMCC1	3	129366635	-1	89450000	1	1	1	0	1	PLXND1-TMCC1
PML	15	74287014	1	17400000	RARA	17	38465444	1	23100000	841	725	42	1	0	PML-RARA
PPFIBP1	12	27676364	1	34550000	ALK	2	29415640	-1	91900000	3	3	3	0	0	PPFIBP1-ALK
PPFIBP1	12	27676364	1	34550000	ROS1	6	117609463	-1	59850000	38	2	1	0	1	PPFIBP1-ROS1
PRCC	1	156720402	1	123250000	TFE3	X	48886242	-1	59350000	13	11	11	1	0	PRCC-TFE3
PRKAR1A	17	66507921	1	23100000	RET	10	43572475	1	39100000	1126	30	38	1	0	PRKAR1A-RET
PTPRK	6	128289924	-1	59850000	RSPO3	6	127439749	1	59850000	69	5	4	0	0	PTPRK-RSPO3
PWWP2A	5	159488808	-1	47250000	ROS1	6	117609463	-1	59850000	38	2	1	0	1	PWWP2A-ROS1
QKI	6	163835032	1	59850000	NTRK2	9	87283466	1	48150000	96	2	2	1	0	QKI-NTRK2
RAF1	3	12625100	-1	89450000	DAZL	3	16628299	-1	89450000	1	1	1	1	0	RAF1-DAZL
RANBP2	2	109335937	1	91900000	ALK	2	29415640	-1	91900000	28	18	11	1	0	RANBP2-ALK
RBM14	11	66384053	1	52650000	PACS1	11	65837834	1	52650000	1	1	1	1	0	RBM14-PACS1
RGS22	8	100973164	-1	44350000	SYCP1	1	115397424	1	123250000	1	1	1	0	1	RGS22-SYCP1
RNF130	5	179338651	-1	47250000	BRAF	7	140419127	-1	58950000	96	2	2	0	1	RNF130-BRAF
RUNX1	21	36160098	-1	12050000	RUNX1T1	8	92967203	-1	44350000	1597	417	55	0	1	RUNX1-RUNX1T1
SDC4	20	43953928	-1	26550000	ROS1	6	117609463	-1	59850000	677	5	19	0	1	SDC4-ROS1
SEC16A	9	139334549	-1	48150000	NOTCH1	9	139388896	-1	48150000	153	2	1	0	1	SEC16A-NOTCH1
SEC31A	4	83739814	-1	49300000	ALK	2	29415640	-1	91900000	1	1	5	0	0	SEC31A-ALK
SEC31A	4	83739814	-1	49300000	JAK2	9	4985033	1	48150000	132	2	2	0	1	SEC31A-JAK2
2020-09-08	5	132086509	-1	47250000	AFF4	5	132211071	-1	47250000	1	1	1	0	1	SEPT8-AFF4
SET	9	131445703	1	48150000	NUP214	9	134000948	1	48150000	514	43	15	1	0	SET-NUP214
SFPQ	1	35641979	-1	123250000	TFE3	X	48886242	-1	59350000	4	3	8	1	0	SFPQ-TFE3
SLC22A1	6	160542821	1	59850000	CUTA	6	33384219	-1	59850000	1	1	1	1	0	SLC22A1-CUTA
SLC26A6	3	48663156	-1	89450000	PRKAR2A	3	48782030	-1	89450000	1	1	1	1	0	SLC26A6-PRKAR2A
SLC34A2	4	25656923	1	49300000	ROS1	6	117609463	-1	59850000	1345	12	44	0	1	SLC34A2-ROS1
SLC45A3	1	205626979	-1	123250000	BRAF	7	140419127	-1	58950000	6	1	3	0	1	SLC45A3-BRAF
SLC45A3	1	205626979	-1	123250000	ELK4	1	205577071	-1	123250000	21	9	2	0	1	SLC45A3-ELK4
SLC45A3	1	205626979	-1	123250000	ERG	21	39751949	-1	12050000	260	47	3	0	1	SLC45A3-ERG
SLC45A3	1	205626979	-1	123250000	ETV1	7	13930853	-1	58950000	218	2	3	0	0	SLC45A3-ETV1
SLC45A3	1	205626979	-1	123250000	ETV5	3	185764097	-1	89450000	1	1	1	0	1	SLC45A3-ETV5
SND1	7	127292234	1	58950000	BRAF	7	140419127	-1	58950000	11	6	2	1	1	SND1-BRAF
SQSTM1	5	179233388	1	47250000	ALK	2	29415640	-1	91900000	1	1	3	1	0	SQSTM1-ALK
SRGAP3	3	9022275	-1	89450000	RAF1	3	12625100	-1	89450000	53	4	9	1	0	SRGAP3-RAF1
SS18	18	23596578	-1	16300000	SSX1	X	48114752	1	59350000	1313	577	136	0	1	SS18-SSX1
SS18	18	23596578	-1	16300000	SSX2	X	52725946	-1	59350000	1314	348	137	0	0	SS18-SSX2
SS18	18	23596578	-1	16300000	SSX4	X	48242863	1	59350000	259	6	19	0	1	SS18-SSX4
SS18L1	20	60718822	1	26550000	SSX1	X	48114752	1	59350000	1	1	1	1	1	SS18L1-SSX1
SSBP2	5	80708840	-1	47250000	JAK2	9	4985033	1	48150000	132	1	4	0	1	SSBP2-JAK2
SSH2	17	27952956	-1	23100000	SUZ12	17	30264037	1	23100000	1	1	1	0	0	SSH2-SUZ12
STIL	1	47715811	-1	123250000	TAL1	1	47681962	-1	123250000	1771	284	29	1	0	STIL-TAL1
STRN	2	37070783	-1	91900000	ALK	2	29415640	-1	91900000	556	13	5	1	0	STRN-ALK
SUSD1	9	114803065	-1	48150000	PTBP3	9	114980715	-1	48150000	1	1	1	0	1	SUSD1-PTBP3
TADA2A	17	35766965	1	23100000	MAST1	19	12944765	1	25450000	153	1	1	1	1	TADA2A-MAST1
TAF15	17	34136459	1	23100000	NR4A3	9	102584137	1	48150000	65	16	11	1	0	TAF15-NR4A3
TBL1XR1	3	176737143	-1	89450000	TP63	3	189349205	1	89450000	287	9	2	0	0	TBL1XR1-TP63
TCEA1	8	54879112	-1	44350000	PLAG1	8	57073463	-1	44350000	99	2	8	0	1	TCEA1-PLAG1
TCF12	15	57210821	1	17400000	NR4A3	9	102584137	1	48150000	1	1	4	1	0	TCF12-NR4A3
TCF3	19	1609291	-1	25450000	PBX1	1	164524821	1	123250000	3645	301	53	1	0	TCF3-PBX1
TECTA	11	120971882	1	52650000	TBCEL	11	120894781	1	52650000	1	1	1	1	0	TECTA-TBCEL
TFG	3	100428205	1	89450000	ALK	2	29415640	-1	91900000	340	5	25	1	0	TFG-ALK
TFG	3	100428205	1	89450000	NR4A3	9	102584137	1	48150000	4	1	1	1	0	TFG-NR4A3
TFG	3	100428205	1	89450000	NTRK1	1	156785432	1	123250000	495	2	26	1	0	TFG-NTRK1
THRAP3	1	36690017	1	123250000	USP6	17	5019733	1	23100000	1	1	2	0	1	THRAP3-USP6
TMPRSS2	21	42836478	-1	12050000	ERG	21	39751949	-1	12050000	6264	2623	115	0	1	TMPRSS2-ERG
TMPRSS2	21	42836478	-1	12050000	ETV1	7	13930853	-1	58950000	1078	21	34	0	0	TMPRSS2-ETV1
TMPRSS2	21	42836478	-1	12050000	ETV4	17	41605212	-1	23100000	418	10	19	0	1	TMPRSS2-ETV4
TMPRSS2	21	42836478	-1	12050000	ETV5	3	185764097	-1	89450000	1	1	4	0	1	TMPRSS2-ETV5
TP53	17	7565097	-1	23100000	NTRK1	1	156785432	1	123250000	38	1	2	1	0	TP53-NTRK1
TPM3	1	154127784	-1	123250000	ALK	2	29415640	-1	91900000	231	25	27	0	0	TPM3-ALK
TPM3	1	154127784	-1	123250000	NTRK1	1	156785432	1	123250000	629	32	34	0	0	TPM3-NTRK1
TPM3	1	154127784	-1	123250000	ROS1	6	117609463	-1	59850000	38	1	1	0	1	TPM3-ROS1
TPM3	1	154127784	-1	123250000	ROS1	6	117609463	-1	59850000	399	2	12	0	1	TPM3-ROS1
TPM4	19	16177831	1	25450000	ALK	2	29415640	-1	91900000	27	6	14	0	0	TPM4-ALK
TRIM24	7	138145079	1	58950000	RET	10	43572475	1	39100000	146	1	10	1	0	TRIM24-RET
TRIM27	6	28870779	-1	59850000	RET	10	43572475	1	39100000	71	1	7	1	0	TRIM27-RET
TRIM33	1	114935399	-1	123250000	RET	10	43572475	1	39100000	146	1	13	1	0	TRIM33-RET
UBE2L3	22	21903736	1	13450000	KRAS	12	25357723	-1	34550000	1	1	1	1	0	UBE2L3-KRAS
VCL	10	75757872	1	39100000	ALK	2	29415640	-1	91900000	2	2	5	1	0	VCL-ALK
VTI1A	10	114206756	1	39100000	TCF7L2	10	114710009	1	39100000	98	4	1	1	0	VTI1A-TCF7L2
YWHAE	17	1247566	-1	23100000	NUTM2A	10	88985205	1	39100000	685	2	8	1	0	YWHAE-NUTM2A
YWHAE	17	1247566	-1	23100000	NUTM2B	10	81462983	1	39100000	736	13	8	1	0	YWHAE-NUTM2B
ZC3H7B	22	41697526	1	13450000	BCOR	X	39909068	-1	59350000	4	2	2	1	0	ZC3H7B-BCOR
ZCCHC8	12	122957417	-1	34550000	ROS1	6	117609463	-1	59850000	38	1	1	0	1	ZCCHC8-ROS1
ZNF700	19	12035883	1	25450000	MAST1	19	12944765	1	25450000	153	1	1	0	1	ZNF700-MAST1
ZSCAN30	18	32831032	-1	16300000	BRAF	7	140419127	-1	58950000	11	1	1	0	1	ZSCAN30-BRAF

## Sheet: 58 inter leukemia fusions
fusion	left	right	tumor	leftchr	leftloc	leftstrand	rightchr	rightloc	rightstrand
BCR-ABL1	BCR	ABL1	acute_basophilic_leukaemia(1),acute_leukaemia_of_ambiguous_lineage(6),acute_lymphoblastic_B_cell_leukaemia(254),acute_lymphoblastic_leukaemia(322),acute_lymphoblastic_T_cell_leukaemia(3),acute_myeloid_leukaemia(9),acute_myeloid_leukaemia_therapy_related(1),blast_phase_chronic_myeloid_leukaemia(98),chronic_myeloid_leukaemia(4716),myeloproliferative_neoplasm(2),plasma_cell_myeloma(1)	22	23521891	1	9	133589333	1
BCR-JAK2	BCR	JAK2	acute_myeloid_leukaemia(1),chronic_myeloid_leukaemia(2)	22	23521891	1	9	4985033	1
ETV6-ABL1	ETV6	ABL1	acute_lymphoblastic_B_cell_leukaemia(11),acute_lymphoblastic_leukaemia(3),acute_lymphoblastic_T_cell_leukaemia(2),acute_myeloid_leukaemia(1),blast_phase_chronic_myeloid_leukaemia(2),chronic_myeloid_leukaemia(9),myelodysplastic_syndrome(1),myeloproliferative_neoplasm(1),myeloproliferative_neoplasm_unclassifiable(2)	12	11802788	1	9	133589333	1
ETV6-JAK2	ETV6	JAK2	acute_lymphoblastic_B_cell_leukaemia(1),acute_lymphoblastic_T_cell_leukaemia(1),blast_phase_chronic_myeloid_leukaemia(1),myelodysplastic_syndrome(1)	12	11802788	1	9	4985033	1
ETV6-NTRK3	ETV6	NTRK3	acute_myeloid_leukaemia(1),adenocarcinoma(1),chronic_eosinophilic_leukaemia-hypereosinophilic_syndrome(1),congenital_(infantile)_fibrosarcoma(40),ductal_carcinoma(30),mammary_analogue_secretory_carcinoma_of_salivary_glands(20),mesoblastic_nephroma(35),papillary_carcinoma(16)	12	11802788	1	15	88418230	-1
ETV6-RUNX1	ETV6	RUNX1	acute_lymphoblastic_B_cell_leukaemia(269),acute_lymphoblastic_leukaemia(85),acute_lymphoblastic_T_cell_leukaemia(3)	12	11802788	1	21	36160098	-1
EWSR1-ZNF384	EWSR1	ZNF384	acute_leukaemia_of_ambiguous_lineage(1),acute_lymphoblastic_B_cell_leukaemia(1)	22	29663998	1	12	6775643	-1
FUS-ERG	FUS	ERG	acute_lymphoblastic_B_cell_leukaemia(1),acute_myeloid_leukaemia(44),Askins_tumour(4),Ewings_sarcoma-peripheral_primitive_neuroectodermal_tumour(2),myelodysplastic_syndrome(1)	16	31191431	1	21	39751949	-1
KMT2A-ABI1	KMT2A	ABI1	acute_myeloid_leukaemia(2)	11	118307205	1	10	27035522	-1
KMT2A-ABI2	KMT2A	ABI2	acute_myeloid_leukaemia(1)	11	118307205	1	2	204192942	1
KMT2A-ACTN4	KMT2A	ACTN4	acute_lymphoblastic_B_cell_leukaemia_therapy_related(1),myelodysplastic_syndrome_therapy_related(1)	11	118307205	1	19	39138289	1
KMT2A-AFF1	KMT2A	AFF1	acute_leukaemia_of_ambiguous_lineage(3),acute_lymphoblastic_B_cell_leukaemia(229),acute_lymphoblastic_leukaemia(67),acute_lymphoblastic_leukaemia_therapy_related(3),acute_myeloid_leukaemia(4),acute_myeloid_leukaemia_therapy_related(1),post_transplant_lymphoproliferative_disorder(1)	11	118307205	1	4	87856154	1
KMT2A-AFF3	KMT2A	AFF3	acute_lymphoblastic_B_cell_leukaemia(4)	11	118307205	1	2	100162323	-1
KMT2A-AFF4	KMT2A	AFF4	acute_lymphoblastic_B_cell_leukaemia(2),acute_lymphoblastic_leukaemia(1),acute_myeloid_leukaemia(1)	11	118307205	1	5	132211071	-1
KMT2A-ARHGAP26	KMT2A	ARHGAP26	acute_myeloid_leukaemia(2)	11	118307205	1	5	142149949	1
KMT2A-CASC5	KMT2A	CASC5	acute_lymphoblastic_T_cell_leukaemia(1),acute_myeloid_leukaemia(3),myelodysplastic_syndrome_therapy_related(2)	11	118307205	1	15	40886218	1
KMT2A-CASP8AP2	KMT2A	CASP8AP2	acute_myeloid_leukaemia(1)	11	118307205	1	6	90539613	1
KMT2A-CREBBP	KMT2A	CREBBP	acute_myeloid_leukaemia(1),acute_myeloid_leukaemia_therapy_related(3),chronic_myelomonocytic_leukaemia_therapy_related(1),myelodysplastic_syndrome(1),myelodysplastic_syndrome_therapy_related(1)	11	118307205	1	16	3775055	-1
KMT2A-CT45A2	KMT2A	CT45A2	acute_leukaemia_of_ambiguous_lineage(1)	11	118307205	1	23	134866214	1
KMT2A-DAB2IP	KMT2A	DAB2IP	acute_myeloid_leukaemia(1)	11	118307205	1	9	124329336	1
KMT2A-EEFSEC	KMT2A	EEFSEC	acute_lymphoblastic_B_cell_leukaemia(1)	11	118307205	1	3	127872297	1
KMT2A-ELL	KMT2A	ELL	acute_leukaemic_transformation_of_chronic_myelomonocytic_leukaemia(1),acute_myeloid_leukaemia(15),chronic_myelomonocytic_leukaemia(1)	11	118307205	1	19	18553473	-1
KMT2A-EP300	KMT2A	EP300	acute_myeloid_leukaemia_associated_with_MDS(1),acute_myeloid_leukaemia_therapy_related(2)	11	118307205	1	22	41487790	1
KMT2A-EPS15	KMT2A	EPS15	acute_lymphoblastic_B_cell_leukaemia(4),acute_lymphoblastic_B_cell_leukaemia_therapy_related(1),acute_lymphoblastic_leukaemia_therapy_related(1),acute_myeloid_leukaemia(3)	11	118307205	1	1	51819935	-1
KMT2A-FOXO3	KMT2A	FOXO3	acute_myeloid_leukaemia_therapy_related(2)	11	118307205	1	6	108881038	1
KMT2A-FOXO4	KMT2A	FOXO4	acute_lymphoblastic_T_cell_leukaemia(1)	11	118307205	1	23	70316047	1
KMT2A-GAS7	KMT2A	GAS7	acute_lymphoblastic_B_cell_leukaemia(1),acute_myeloid_leukaemia_therapy_related(1)	11	118307205	1	17	9813926	-1
KMT2A-GMPS	KMT2A	GMPS	acute_myeloid_leukaemia_therapy_related(1)	11	118307205	1	3	155588325	1
KMT2A-GPHN	KMT2A	GPHN	acute_leukaemia_of_ambiguous_lineage_therapy_related(1)	11	118307205	1	14	66974125	1
KMT2A-KIAA1524	KMT2A	KIAA1524	acute_myeloid_leukaemia(1)	11	118307205	1	3	108268716	-1
KMT2A-LASP1	KMT2A	LASP1	acute_myeloid_leukaemia(1)	11	118307205	1	17	37026112	1
KMT2A-LPP	KMT2A	LPP	acute_myeloid_leukaemia_therapy_related(1)	11	118307205	1	3	187871072	1
KMT2A-MAPRE1	KMT2A	MAPRE1	acute_lymphoblastic_B_cell_leukaemia(1)	11	118307205	1	20	31407699	1
KMT2A-MLLT1	KMT2A	MLLT1	acute_lymphoblastic_B_cell_leukaemia(58),acute_lymphoblastic_leukaemia(4),acute_lymphoblastic_leukaemia_therapy_related(1),acute_lymphoblastic_T_cell_leukaemia(9),acute_myeloid_leukaemia(10),acute_myeloid_leukaemia_therapy_related(2),blastic_plasmacytoid_dendritic_cell_neoplasm(2)	11	118307205	1	19	6212966	-1
KMT2A-MLLT10	KMT2A	MLLT10	acute_leukaemia_of_ambiguous_lineage(3),acute_lymphoblastic_B_cell_leukaemia(3),acute_lymphoblastic_leukaemia(1),acute_lymphoblastic_T_cell_leukaemia(1),acute_myeloid_leukaemia(15)	11	118307205	1	10	21823094	1
KMT2A-MLLT11	KMT2A	MLLT11	acute_myeloid_leukaemia(5)	11	118307205	1	1	151030234	1
KMT2A-MLLT3	KMT2A	MLLT3	acute_lymphoblastic_B_cell_leukaemia(17),acute_myeloid_leukaemia(48),acute_myeloid_leukaemia_therapy_related(10)	11	118307205	1	9	20341663	-1
KMT2A-MLLT4	KMT2A	MLLT4	acute_lymphoblastic_T_cell_leukaemia(5),acute_myeloid_leukaemia(21),chronic_eosinophilic_leukaemia-hypereosinophilic_syndrome(1)	11	118307205	1	6	168227602	1
KMT2A-MLLT6	KMT2A	MLLT6	acute_myeloid_leukaemia(2)	11	118307205	1	17	36861795	1
KMT2A-MYO1F	KMT2A	MYO1F	acute_myeloid_leukaemia(1)	11	118307205	1	19	8585674	-1
KMT2A-NCKIPSD	KMT2A	NCKIPSD	acute_myeloid_leukaemia_therapy_related(1)	11	118307205	1	3	48701364	-1
KMT2A-PDS5A	KMT2A	PDS5A	acute_myeloid_leukaemia(1)	11	118307205	1	4	39824483	-1
KMT2A-PRRC1	KMT2A	PRRC1	acute_lymphoblastic_B_cell_leukaemia_therapy_related(1)	11	118307205	1	5	126853301	1
KMT2A-SARNP	KMT2A	SARNP	acute_myeloid_leukaemia(1)	11	118307205	1	12	56146247	-1
KMT2A-SEPT2	KMT2A	2020-09-02	acute_myeloid_leukaemia_therapy_related(2)	11	118307205	1	2	242254515	1
KMT2A-SEPT5	KMT2A	2020-09-05	acute_myeloid_leukaemia(2)	11	118307205	1	22	19701987	1
KMT2A-SEPT6	KMT2A	2020-09-06	acute_myeloid_leukaemia(6)	11	118307205	1	23	118749687	-1
KMT2A-SEPT9	KMT2A	2020-09-09	acute_lymphoblastic_B_cell_leukaemia(1),acute_myeloid_leukaemia(5),acute_myeloid_leukaemia_therapy_related(3),myelodysplastic_syndrome(1)	11	118307205	1	17	75276651	1
KMT2A-SH3GL1	KMT2A	SH3GL1	acute_myeloid_leukaemia(1)	11	118307205	1	19	4360367	-1
KMT2A-SORBS2	KMT2A	SORBS2	acute_myeloid_leukaemia(1)	11	118307205	1	4	186506598	-1
KMT2A-TET1	KMT2A	TET1	acute_lymphoblastic_B_cell_leukaemia(2),acute_myeloid_leukaemia_associated_with_MDS(1)	11	118307205	1	10	70320413	1
KMT2A-TOP3A	KMT2A	TOP3A	acute_myeloid_leukaemia(1)	11	118307205	1	17	18174742	-1
KMT2A-ZFYVE19	KMT2A	ZFYVE19	acute_myeloid_leukaemia(1)	11	118307205	1	15	41099284	1
NUP98-KDM5A	NUP98	KDM5A	acute_myeloid_leukaemia(4)	11	3692313	-1	12	389295	-1
PCM1-JAK2	PCM1	JAK2	acute_leukaemia_of_ambiguous_lineage(1),acute_lymphoblastic_B_cell_leukaemia(1),acute_myeloid_leukaemia(2),chronic_eosinophilic_leukaemia-hypereosinophilic_syndrome(2),chronic_myeloid_leukaemia(7),myelodysplastic-myeloproliferative_neoplasm(1),precursor_T_cell_lymphoblastic_lymphoma(1)	8	17780349	1	9	4985033	1
PML-RARA	PML	RARA	acute_myeloid_leukaemia(516),acute_myeloid_leukaemia_therapy_related(28)	15	74287014	1	17	38465444	1
SSBP2-JAK2	SSBP2	JAK2	acute_lymphoblastic_B_cell_leukaemia(1)	5	80708840	-1	9	4985033	1
TCF3-PBX1	TCF3	PBX1	acute_leukaemia_of_ambiguous_lineage(1),acute_lymphoblastic_B_cell_leukaemia(198),acute_lymphoblastic_leukaemia(72),acute_lymphoblastic_T_cell_leukaemia(1),acute_myeloid_leukaemia(1),adenocarcinoma(7),bronchioloalveolar_adenocarcinoma(1),Burkitt_lymphoma(2),dysplasia-carcinoma_in_situ(17),large_cell_carcinoma(1)	19	1609291	-1	1	164524821	1

## Sheet: 138 inter solid tumor fusions
left	right	tumor	leftchr	leftloc	leftstrand	leftcentromere	rightchr	rightloc	rightstrand	rightcentromere	samples	mutations	papers	leftnum	rightnum	fusion
ACSL3	ETV1	adenocarcinoma(1)	2	223725652	1	91900000	7	13930853	-1	58950000	23	1	1	1	0	ACSL3-ETV1
ACTB	GLI1	pericytoma(6)	7	5566782	-1	58950000	12	57853918	1	34550000	6	6	4	1	0	ACTB-GLI1
AGTRAP	BRAF	adenocarcinoma(1)	1	11796141	1	123250000	7	140419127	-1	58950000	1	1	4	0	1	AGTRAP-BRAF
ASPSCR1	TFE3	alveolar_soft_part_sarcoma(60)	carcinoma(14)	17	79934683	1	23100000	X	48886242	-1	59350000	221	75	33	1	0	ASPSCR1-TFE3
ATG4C	FBXO38	ductal_carcinoma(1)	1	63249806	1	123250000	5	147763498	1	47250000	1	1	1	0	0	ATG4C-FBXO38
CARS	ALK	inflammatory_myofibroblastic_tumour(3)	11	3022152	-1	52650000	2	29415640	-1	91900000	4	3	6	1	0	CARS-ALK
CD74	NRG1	adenocarcinoma(11)	5	149781200	-1	47250000	8	31496902	1	44350000	882	11	4	0	1	CD74-NRG1
CD74	ROS1	acinar_adenocarcinoma(6)	adenocarcinoma(32)	micropapillary_adenocarcinoma(1)	5	149781200	-1	47250000	6	117609463	-1	59850000	1701	39	51	0	1	CD74-ROS1
CDH11	USP6	aneurysmal_bone_cyst(13)	16	64977656	-1	35600000	17	5019733	1	23100000	128	13	3	0	1	CDH11-USP6
CDKN2D	WDFY2	serous_carcinoma(13)	19	10677138	-1	25450000	13	52158644	1	17100000	67	13	1	1	0	CDKN2D-WDFY2
CEP89	BRAF	benign_melanocytic_nevus(1)	19	33369902	-1	25450000	7	140419127	-1	58950000	38	1	1	0	1	CEP89-BRAF
CIC	DUX4	small_round_cell_tumour(13)	19	42772689	1	25450000	4	191005267	1	49300000	39	13	4	1	0	CIC-DUX4
CIC	FOXO4	small_round_cell_tumour(2)	19	42772689	1	25450000	X	70316047	1	59350000	2	2	3	1	0	CIC-FOXO4
CLCN6	BRAF	astrocytoma_Grade_I(1)	1	11866207	1	123250000	7	140419127	-1	58950000	96	1	1	0	1	CLCN6-BRAF
CLIP1	ROS1	benign_melanocytic_nevus(1)	12	122755979	-1	34550000	6	117609463	-1	59850000	38	1	1	0	1	CLIP1-ROS1
CLTC	ALK	anaplastic_large_cell_lymphoma(2)	B_cell_lymphoma_unspecified(4)	diffuse_large_B_cell_lymphoma(14)	inflammatory_myofibroblastic_tumour(6)	17	57697219	1	23100000	2	29415640	-1	91900000	173	26	25	1	0	CLTC-ALK
CLTC	TFE3	carcinoma(1)	17	57697219	1	23100000	X	48886242	-1	59350000	3	1	4	1	0	CLTC-TFE3
CNBP	USP6	aneurysmal_bone_cyst(1)	3	128888327	-1	89450000	17	5019733	1	23100000	1	1	2	0	1	CNBP-USP6
COL1A1	PDGFB	dermatofibrosarcoma_protuberans(252)	fibrosarcoma(10)	17	48260650	-1	23100000	22	39619364	-1	13450000	400	262	52	0	1	COL1A1-PDGFB
COL1A2	PLAG1	lipoblastoma(1)	7	94023873	1	58950000	8	57073463	-1	44350000	4	1	3	1	1	COL1A2-PLAG1
CRTC1	MAML2	adenolymphoma_(Warthin_tumour)(11)	hidradenoma(2)	malignant_Warthin_tumour(1)	mucoepidermoid_carcinoma(239)	19	18794487	1	25450000	11	95709762	-1	52650000	632	253	36	0	1	CRTC1-MAML2
CRTC3	MAML2	mucoepidermoid_carcinoma(13)	15	91073157	1	17400000	11	95709762	-1	52650000	302	13	3	1	1	CRTC3-MAML2
CTNNB1	PLAG1	adenoma(17)	3	41236328	1	89450000	8	57073463	-1	44350000	108	17	9	0	1	CTNNB1-PLAG1
EIF3K	CYP39A1	ductal_carcinoma(1)	19	39109735	1	25450000	6	46517541	-1	59850000	1	1	1	1	0	EIF3K-CYP39A1
EPC1	PHF1	endometrial_stromal_sarcoma(1)	10	32556679	-1	39100000	6	33378176	1	59850000	1	1	3	1	1	EPC1-PHF1
ERC1	RET	papillary_carcinoma(2)	12	1099675	1	34550000	10	43572475	1	39100000	194	2	9	0	0	ERC1-RET
ERC1	ROS1	benign_melanocytic_nevus(1)	12	1099675	1	34550000	6	117609463	-1	59850000	38	1	1	0	1	ERC1-ROS1
ESRP1	RAF1	adenocarcinoma(1)	8	95653302	1	44350000	3	12625100	-1	89450000	4	1	2	1	0	ESRP1-RAF1
EWSR1	ATF1	aneurysmal_fibrous_histiocytoma(7)	malignant_melanoma(2)	malignant_melanoma_of_soft_parts-clear_cell_sarcoma(170)	22	29663998	1	13450000	12	51157493	1	34550000	357	179	47	1	0	EWSR1-ATF1
EWSR1	CREB1	aneurysmal_fibrous_histiocytoma(21)	malignant_melanoma_of_soft_parts-clear_cell_sarcoma(7)	22	29663998	1	13450000	2	208394461	1	91900000	85	28	11	1	0	EWSR1-CREB1
EWSR1	DDIT3	liposarcoma(26)	22	29663998	1	13450000	12	57910371	-1	34550000	344	26	27	1	1	EWSR1-DDIT3
EWSR1	ERG	Askins_tumour(1)	desmoplastic_small_round_cell_tumour(1)	Ewings_sarcoma-peripheral_primitive_neuroectodermal_tumour(118)	sarcoma(1)	small_round_cell_tumour(1)	22	29663998	1	13450000	21	39751949	-1	12050000	1639	122	91	1	1	EWSR1-ERG
EWSR1	ETV1	Ewings_sarcoma-peripheral_primitive_neuroectodermal_tumour(2)	small_round_cell_tumour(2)	22	29663998	1	13450000	7	13930853	-1	58950000	65	4	12	1	0	EWSR1-ETV1
EWSR1	ETV4	Ewings_sarcoma-peripheral_primitive_neuroectodermal_tumour(2)	sarcoma(1)	22	29663998	1	13450000	17	41605212	-1	23100000	66	3	13	1	1	EWSR1-ETV4
EWSR1	FEV	Ewings_sarcoma-peripheral_primitive_neuroectodermal_tumour(5)	small_round_cell_tumour(1)	22	29663998	1	13450000	2	219845809	-1	91900000	92	6	17	1	1	EWSR1-FEV
EWSR1	FLI1	Askins_tumour(6)	biphenotypic_sarcoma_with_myogenic_and_neural_differentiation(15)	desmoplastic_small_round_cell_tumour(9)	Ewings_sarcoma-peripheral_primitive_neuroectodermal_tumour(1272)	giant_cell_tumour(17)	neuroblastoma(2)	primitive_neuroectodermal_tumour-medulloblastoma(1)	rhabdomyosarcoma(3)	sarcoma(3)	small_round_cell_tumour(3)	solid_pseudopapillary_carcinoma(1)	22	29663998	1	13450000	11	128556430	1	52650000	2132	1332	167	1	0	EWSR1-FLI1
EWSR1	NFATC1	haemangioma(1)	22	29663998	1	13450000	18	77155856	1	16300000	1	1	1	1	0	EWSR1-NFATC1
EWSR1	NFATC2	Ewings_sarcoma-peripheral_primitive_neuroectodermal_tumour(4)	22	29663998	1	13450000	20	50003494	-1	26550000	4	4	2	1	1	EWSR1-NFATC2
EWSR1	NR4A3	chondrosarcoma(85)	22	29663998	1	13450000	9	102584137	1	48150000	176	85	22	1	0	EWSR1-NR4A3
EWSR1	PBX1	myoepithelial_tumour(5)	myoepithelioma(1)	22	29663998	1	13450000	1	164524821	1	123250000	67	6	2	1	0	EWSR1-PBX1
EWSR1	POU5F1	hidradenoma(3)	mucoepidermoid_carcinoma(1)	myoepithelial_tumour(5)	sarcoma(1)	22	29663998	1	13450000	6	31132119	-1	59850000	73	10	6	1	0	EWSR1-POU5F1
EWSR1	SMARCA5	Ewings_sarcoma-peripheral_primitive_neuroectodermal_tumour(1)	22	29663998	1	13450000	4	144434616	1	49300000	1	1	2	1	0	EWSR1-SMARCA5
EWSR1	SP3	small_round_cell_tumour(1)	22	29663998	1	13450000	2	174771187	-1	91900000	1	1	2	1	1	EWSR1-SP3
EWSR1	WT1	desmoplastic_small_round_cell_tumour(119)	leiomyosarcoma(2)	22	29663998	1	13450000	11	32409321	-1	52650000	267	121	55	1	0	EWSR1-WT1
EWSR1	YY1	mesothelioma(2)	22	29663998	1	13450000	14	100704635	1	16850000	16	2	1	1	0	EWSR1-YY1
EWSR1	ZNF444	myoepithelial_tumour(2)	22	29663998	1	13450000	19	56643968	1	25450000	67	2	2	1	0	EWSR1-ZNF444
FCHSD1	BRAF	benign_melanocytic_nevus(1)	5	141018869	-1	47250000	7	140419127	-1	58950000	2	1	1	0	1	FCHSD1-BRAF
FGFR3	BAIAP2L1	transitional_cell_carcinoma(2)	4	1795034	1	49300000	7	97920963	-1	58950000	31	1	3	0	1	FGFR3-BAIAP2L1
FUS	ATF1	aneurysmal_fibrous_histiocytoma(2)	16	31191431	1	35600000	12	51157493	1	34550000	6	2	5	0	0	FUS-ATF1
FUS	CREB3L1	myxofibrosarcoma(4)	16	31191431	1	35600000	11	46299212	1	52650000	236	4	5	0	1	FUS-CREB3L1
FUS	CREB3L2	hyalinizing_spindle_cell_tumour_with_giant_rosettes(1)	myxofibrosarcoma(93)	sclerosing_epithelioid_fibrosarcoma(4)	16	31191431	1	35600000	7	137559725	-1	58950000	332	98	12	0	1	FUS-CREB3L2
FUS	DDIT3	liposarcoma(351)	16	31191431	1	35600000	12	57910371	-1	34550000	627	351	48	0	1	FUS-DDIT3
FUS	FEV	Ewings_sarcoma-peripheral_primitive_neuroectodermal_tumour(1)	16	31191431	1	35600000	2	219845809	-1	91900000	1	1	3	0	1	FUS-FEV
GATM	BRAF	acinar_carcinoma(1)	15	45653322	-1	17400000	7	140419127	-1	58950000	11	1	1	0	1	GATM-BRAF
GMDS	PDE8B	ductal_carcinoma(1)	6	1624041	-1	59850000	5	76506274	1	47250000	1	1	1	1	0	GMDS-PDE8B
GOLGA5	RET	benign_melanocytic_nevus(1)	papillary_carcinoma(2)	14	93260576	1	16850000	10	43572475	1	39100000	278	3	14	1	0	GOLGA5-RET
HERPUD1	BRAF	acinar_carcinoma(1)	16	56965960	1	35600000	7	140419127	-1	58950000	11	1	1	1	1	HERPUD1-BRAF
HIP1	ALK	acinar_adenocarcinoma(1)	adenocarcinoma(1)	squamous_cell_carcinoma(2)	7	75162621	-1	58950000	2	29415640	-1	91900000	4	4	3	0	0	HIP1-ALK
HMGA2	CCNB1IP1	leiomyoma(1)	12	66217911	1	34550000	14	20779527	-1	16850000	16	1	1	1	1	HMGA2-CCNB1IP1
HMGA2	COX6C	leiomyoma(1)	12	66217911	1	34550000	8	100885428	-1	44350000	16	1	2	1	1	HMGA2-COX6C
HMGA2	EBF1	lipoma(1)	12	66217911	1	34550000	5	158122928	-1	47250000	2	1	2	1	1	HMGA2-EBF1
HMGA2	FHIT	adenoma(1)	12	66217911	1	34550000	3	59735036	-1	89450000	60	1	4	1	0	HMGA2-FHIT
HMGA2	LHFP	lipoma(1)	12	66217911	1	34550000	13	39917029	-1	17100000	5	1	3	1	1	HMGA2-LHFP
HMGA2	LPP	chondroid_hamartoma(14)	chondroma(1)	lipoma(55)	12	66217911	1	34550000	3	187871072	1	89450000	302	73	16	1	0	HMGA2-LPP
HMGA2	NFIB	adenoma(2)	lipoma(2)	12	66217911	1	34550000	9	14081842	-1	48150000	166	4	9	1	0	HMGA2-NFIB
HMGA2	RAD51B	leiomyoma(3)	12	66217911	1	34550000	14	68286496	1	16850000	40	5	5	1	0	HMGA2-RAD51B
HOOK3	RET	papillary_carcinoma(1)	8	42752075	1	44350000	10	43572475	1	39100000	55	1	6	0	0	HOOK3-RET
IRF2BP2	CDX1	chondrosarcoma(1)	1	234740015	-1	123250000	5	149546358	1	47250000	4	1	1	0	0	IRF2BP2-CDX1
JAZF1	PHF1	endometrial_stromal_sarcoma(5)	7	27870192	-1	58950000	6	33378176	1	59850000	45	5	6	1	1	JAZF1-PHF1
JAZF1	SUZ12	benign_stromal_nodule(20)	endometrial_stromal_sarcoma(51)	sarcoma(1)	7	27870192	-1	58950000	17	30264037	1	23100000	161	72	19	1	0	JAZF1-SUZ12
KIAA1598	ROS1	atypical_Spitzoid_tumour(1)	10	118643742	-1	39100000	6	117609463	-1	59850000	38	1	1	0	1	KIAA1598-ROS1
KIF5B	ALK	acinar_adenocarcinoma(2)	adenocarcinoma(6)	mixed_adenosquamous_carcinoma(1)	non_small_cell_carcinoma(1)	10	32297938	-1	39100000	2	29415640	-1	91900000	2385	10	31	1	0	KIF5B-ALK
KLC1	ALK	bronchioloalveolar_adenocarcinoma(1)	14	104028233	1	16850000	2	29415640	-1	91900000	301	1	6	1	0	KLC1-ALK
KLK2	ETV1	adenocarcinoma(1)	19	51364824	1	25450000	7	13930853	-1	58950000	25	1	1	1	0	KLK2-ETV1
KLK2	ETV4	adenocarcinoma(1)	19	51364824	1	25450000	17	41605212	-1	23100000	1	1	1	1	1	KLK2-ETV4
KMT2A	FRYL	myelodysplastic_syndrome_therapy_related(1)	11	118307205	1	52650000	4	48499378	-1	49300000	1	1	1	1	0	KMT2A-FRYL
KTN1	RET	papillary_carcinoma(2)	14	56025790	1	16850000	10	43572475	1	39100000	147	2	9	1	0	KTN1-RET
LIFR	PLAG1	adenoma(4)	5	38475065	-1	47250000	8	57073463	-1	44350000	97	4	6	1	1	LIFR-PLAG1
LRIG3	ROS1	adenocarcinoma(1)	non_small_cell_carcinoma(1)	12	59265931	-1	34550000	6	117609463	-1	59850000	675	2	11	0	1	LRIG3-ROS1
LSM14A	BRAF	benign_melanocytic_nevus(1)	19	34663409	1	25450000	7	140419127	-1	58950000	38	1	1	1	1	LSM14A-BRAF
MBTD1	CXorf67	endometrial_stromal_sarcoma(3)	17	49254786	-1	23100000	X	51149767	1	59350000	27	3	1	0	1	MBTD1-CXorf67
MEAF6	PHF1	endometrial_stromal_sarcoma(4)	1	37958176	-1	123250000	6	33378176	1	59850000	8	4	3	1	1	MEAF6-PHF1
MSN	ALK	anaplastic_large_cell_lymphoma(2)	X	64808257	1	59350000	2	29415640	-1	91900000	2	2	6	1	0	MSN-ALK
MYB	NFIB	adenoid_cystic_carcinoma(11)	6	135502453	1	59850000	9	14081842	-1	48150000	36	11	11	1	0	MYB-NFIB
MYO5A	ROS1	benign_melanocytic_nevus(1)	15	52599480	-1	17400000	6	117609463	-1	59850000	38	1	1	0	1	MYO5A-ROS1
NDRG1	ERG	adenocarcinoma(3)	8	134249414	-1	44350000	21	39751949	-1	12050000	12	3	2	0	1	NDRG1-ERG
NFIA	EHF	ductal_carcinoma(1)	1	61330931	1	123250000	11	34642640	1	52650000	1	1	1	0	1	NFIA-EHF
NPM1	ALK	anaplastic_large_cell_lymphoma(260)	diffuse_large_B_cell_lymphoma(3)	Hodgkin_lymphoma(7)	lymphoid_neoplasm(18)	lymphomatoid_papulosis(13)	malignant_histiocytosis(3)	peripheral_T_cell_lymphoma_unspecified(1)	5	170814120	1	47250000	2	29415640	-1	91900000	1344	319	86	1	0	NPM1-ALK
OMD	USP6	aneurysmal_bone_cyst(1)	9	95176527	-1	48150000	17	5019733	1	23100000	1	1	2	0	1	OMD-USP6
PAX3	FOXO1	biphenotypic_sarcoma_with_myogenic_and_neural_differentiation(2)	malignant_ectomesenchymoma(1)	rhabdomyosarcoma(375)	sarcoma(3)	small_round_cell_tumour(1)	2	223064607	-1	91900000	13	41129804	-1	17100000	1163	382	72	0	1	PAX3-FOXO1
PAX3	NCOA2	rhabdomyosarcoma(2)	2	223064607	-1	91900000	8	71021997	-1	44350000	5	2	2	0	1	PAX3-NCOA2
PAX7	FOXO1	rhabdomyosarcoma(100)	1	18957500	1	123250000	13	41129804	-1	17100000	981	100	56	0	1	PAX7-FOXO1
PAX8	PPARG	adenoma-nodule-goitre(11)	follicular_carcinoma(46)	Hurthle_cell_carcinoma(3)	papillary_carcinoma(26)	2	113973574	-1	91900000	3	12328867	1	89450000	1395	86	77	0	1	PAX8-PPARG
PCM1	RET	papillary_carcinoma(1)	8	17780349	1	44350000	10	43572475	1	39100000	55	1	7	0	0	PCM1-RET
PPFIBP1	ALK	inflammatory_myofibroblastic_tumour(3)	12	27676364	1	34550000	2	29415640	-1	91900000	3	3	3	0	0	PPFIBP1-ALK
PPFIBP1	ROS1	benign_melanocytic_nevus(2)	12	27676364	1	34550000	6	117609463	-1	59850000	38	2	1	0	1	PPFIBP1-ROS1
PRCC	TFE3	carcinoma(11)	1	156720402	1	123250000	X	48886242	-1	59350000	13	11	11	1	0	PRCC-TFE3
PRKAR1A	RET	adenoma-nodule-goitre(1)	papillary_carcinoma(29)	17	66507921	1	23100000	10	43572475	1	39100000	1126	30	38	1	0	PRKAR1A-RET
PWWP2A	ROS1	atypical_Spitzoid_tumour(1)	benign_melanocytic_nevus(1)	5	159488808	-1	47250000	6	117609463	-1	59850000	38	2	1	0	1	PWWP2A-ROS1
QKI	NTRK2	astrocytoma_Grade_I(2)	6	163835032	1	59850000	9	87283466	1	48150000	96	2	2	1	0	QKI-NTRK2
RGS22	SYCP1	ductal_carcinoma(1)	8	100973164	-1	44350000	1	115397424	1	123250000	1	1	1	0	1	RGS22-SYCP1
RNF130	BRAF	astrocytoma_Grade_I(2)	5	179338651	-1	47250000	7	140419127	-1	58950000	96	2	2	0	1	RNF130-BRAF
SDC4	ROS1	acinar_adenocarcinoma(1)	adenocarcinoma(3)	bronchioloalveolar_adenocarcinoma(1)	20	43953928	-1	26550000	6	117609463	-1	59850000	677	5	19	0	1	SDC4-ROS1
SEC31A	ALK	inflammatory_myofibroblastic_tumour(1)	4	83739814	-1	49300000	2	29415640	-1	91900000	1	1	5	0	0	SEC31A-ALK
SEC31A	JAK2	Hodgkin_lymphoma(2)	4	83739814	-1	49300000	9	4985033	1	48150000	132	2	2	0	1	SEC31A-JAK2
SFPQ	TFE3	carcinoma(1)	melanotic(1)	perivascular_epithelioid_cell_tumour_(PEComa)(1)	1	35641979	-1	123250000	X	48886242	-1	59350000	4	3	8	1	0	SFPQ-TFE3
SLC34A2	ROS1	adenocarcinoma(8)	diffuse_adenocarcinoma(2)	non_small_cell_carcinoma(2)	4	25656923	1	49300000	6	117609463	-1	59850000	1345	12	44	0	1	SLC34A2-ROS1
SLC45A3	BRAF	adenocarcinoma(1)	1	205626979	-1	123250000	7	140419127	-1	58950000	6	1	3	0	1	SLC45A3-BRAF
SLC45A3	ERG	adenocarcinoma(47)	1	205626979	-1	123250000	21	39751949	-1	12050000	260	47	3	0	1	SLC45A3-ERG
SLC45A3	ETV1	adenocarcinoma(2)	1	205626979	-1	123250000	7	13930853	-1	58950000	218	2	3	0	0	SLC45A3-ETV1
SLC45A3	ETV5	adenocarcinoma(1)	1	205626979	-1	123250000	3	185764097	-1	89450000	1	1	1	0	1	SLC45A3-ETV5
SQSTM1	ALK	diffuse_large_B_cell_lymphoma(1)	5	179233388	1	47250000	2	29415640	-1	91900000	1	1	3	1	0	SQSTM1-ALK
SS18	SSX1	epithelioid_sarcoma(1)	synovial_sarcoma(576)	18	23596578	-1	16300000	X	48114752	1	59350000	1313	577	136	0	1	SS18-SSX1
SS18	SSX2	synovial_sarcoma(348)	18	23596578	-1	16300000	X	52725946	-1	59350000	1314	348	137	0	0	SS18-SSX2
SS18	SSX4	synovial_sarcoma(6)	18	23596578	-1	16300000	X	48242863	1	59350000	259	6	19	0	1	SS18-SSX4
SS18L1	SSX1	synovial_sarcoma(1)	20	60718822	1	26550000	X	48114752	1	59350000	1	1	1	1	1	SS18L1-SSX1
TADA2A	MAST1	carcinoma(1)	17	35766965	1	23100000	19	12944765	1	25450000	153	1	1	1	1	TADA2A-MAST1
TAF15	NR4A3	chondrosarcoma(16)	17	34136459	1	23100000	9	102584137	1	48150000	65	16	11	1	0	TAF15-NR4A3
TCF12	NR4A3	chondrosarcoma(1)	15	57210821	1	17400000	9	102584137	1	48150000	1	1	4	1	0	TCF12-NR4A3
TFG	ALK	adenocarcinoma(1)	anaplastic_large_cell_lymphoma(4)	3	100428205	1	89450000	2	29415640	-1	91900000	340	5	25	1	0	TFG-ALK
TFG	NR4A3	chondrosarcoma(1)	3	100428205	1	89450000	9	102584137	1	48150000	4	1	1	1	0	TFG-NR4A3
TFG	NTRK1	papillary_carcinoma(2)	3	100428205	1	89450000	1	156785432	1	123250000	495	2	26	1	0	TFG-NTRK1
THRAP3	USP6	aneurysmal_bone_cyst(1)	1	36690017	1	123250000	17	5019733	1	23100000	1	1	2	0	1	THRAP3-USP6
TMPRSS2	ETV1	adenocarcinoma(16)	carcinoma(3)	hyperplasia(2)	21	42836478	-1	12050000	7	13930853	-1	58950000	1078	21	34	0	0	TMPRSS2-ETV1
TMPRSS2	ETV4	adenocarcinoma(5)	carcinoma(4)	hyperplasia(1)	21	42836478	-1	12050000	17	41605212	-1	23100000	418	10	19	0	1	TMPRSS2-ETV4
TMPRSS2	ETV5	adenocarcinoma(1)	21	42836478	-1	12050000	3	185764097	-1	89450000	1	1	4	0	1	TMPRSS2-ETV5
TP53	NTRK1	benign_melanocytic_nevus(1)	17	7565097	-1	23100000	1	156785432	1	123250000	38	1	2	1	0	TP53-NTRK1
TPM3	ALK	anaplastic_large_cell_lymphoma(11)	atypical_Spitzoid_tumour(3)	benign_melanocytic_nevus(5)	inflammatory_myofibroblastic_tumour(6)	1	154127784	-1	123250000	2	29415640	-1	91900000	231	25	27	0	0	TPM3-ALK
TPM3	ROS1	adenocarcinoma(2)	benign_melanocytic_nevus(1)	1	154127784	-1	123250000	6	117609463	-1	59850000	38	1	1	0	1	TPM3-ROS1
TPM3	ROS1	adenocarcinoma(2)	benign_melanocytic_nevus(1)	1	154127784	-1	123250000	6	117609463	-1	59850000	399	2	12	0	1	TPM3-ROS1
TRIM24	RET	papillary_carcinoma(1)	7	138145079	1	58950000	10	43572475	1	39100000	146	1	10	1	0	TRIM24-RET
TRIM27	RET	papillary_carcinoma(1)	6	28870779	-1	59850000	10	43572475	1	39100000	71	1	7	1	0	TRIM27-RET
TRIM33	RET	papillary_carcinoma(1)	1	114935399	-1	123250000	10	43572475	1	39100000	146	1	13	1	0	TRIM33-RET
UBE2L3	KRAS	adenocarcinoma(1)	22	21903736	1	13450000	12	25357723	-1	34550000	1	1	1	1	0	UBE2L3-KRAS
VCL	ALK	renal_cell_carcinoma_unclassified(1)	renal_medullary_carcinoma(1)	10	75757872	1	39100000	2	29415640	-1	91900000	2	2	5	1	0	VCL-ALK
ZC3H7B	BCOR	endometrial_stromal_sarcoma(2)	22	41697526	1	13450000	X	39909068	-1	59350000	4	2	2	1	0	ZC3H7B-BCOR
ZCCHC8	ROS1	benign_melanocytic_nevus(1)	12	122957417	-1	34550000	6	117609463	-1	59850000	38	1	1	0	1	ZCCHC8-ROS1
ZSCAN30	BRAF	mixed_acinar-ductal_carcinoma(1)	18	32831032	-1	16300000	7	140419127	-1	58950000	11	1	1	0	1	ZSCAN30-BRAF

## Sheet: fusions in TumorFusions
Tissue	GeneA	GeneB	chrA	chrB	type
LAML	DDX20	TBX15	1	1	intra-chromosomal fusion
LAML	LTBP1	BIRC6	2	2	intra-chromosomal fusion
LAML	MECOM	RPN1	3	3	intra-chromosomal fusion
LAML	MAEA	CTBP1	4	4	intra-chromosomal fusion
LAML	KIAA1530	MAEA	4	4	intra-chromosomal fusion
LAML	LRBA	SH3D19	4	4	intra-chromosomal fusion
LAML	SEC63	FIG4	6	6	intra-chromosomal fusion
LAML	BZW2	GUSB	7	7	intra-chromosomal fusion
LAML	TTYH3	MAD1L1	7	7	intra-chromosomal fusion
LAML	SIK3	C11orf1	11	11	intra-chromosomal fusion
LAML	PTPRJ	C2CD2L	11	11	intra-chromosomal fusion
LAML	C2CD2L	DDX10	11	11	intra-chromosomal fusion
LAML	NCOR2	SCARB1	12	12	intra-chromosomal fusion
LAML	LYZ	STAT6	12	12	intra-chromosomal fusion
LAML	ABCC6	C16orf70	16	16	intra-chromosomal fusion
LAML	CBFB	MYH11	16	16	intra-chromosomal fusion
LAML	TRAF7	WDR24	16	16	intra-chromosomal fusion
LAML	WSB1	NBR1	17	17	intra-chromosomal fusion
LAML	CTDP1	NFATC1	18	18	intra-chromosomal fusion
LAML	CTDP1	PQLC1	18	18	intra-chromosomal fusion
LAML	DOCK6	CCDC130	19	19	intra-chromosomal fusion
LAML	RPS11	FLT3LG	19	19	intra-chromosomal fusion
LAML	PLAUR	MARK4	19	19	intra-chromosomal fusion
LAML	MKNK2	RNF126	19	19	intra-chromosomal fusion
LAML	PRMT1	TLE6	19	19	intra-chromosomal fusion
LAML	AZU1	TYK2	19	19	intra-chromosomal fusion
LAML	C22orf34	BRD1	22	22	intra-chromosomal fusion
LAML	C22orf34	ZBED4	22	22	intra-chromosomal fusion
LAML	HNRNPH1	ERG	5	21	inter-chromosomal fusion
LAML	GPR141	ONECUT1	7	15	inter-chromosomal fusion
LAML	KAT6A	CREBBP	8	16	inter-chromosomal fusion
LAML	MLL	ELL	11	19	inter-chromosomal fusion
LAML	AHNAK	TYK2	11	19	inter-chromosomal fusion
LAML	LYZ	TYK2	12	19	inter-chromosomal fusion
LAML	PHF21A	GLIS2	11	16	inter-chromosomal fusion
LAML	CDC73	FAM172A	1	5	inter-chromosomal fusion
LAML	PML	RARA	15	17	inter-chromosomal fusion
LAML	SLC35G6	FBN3	17	19	inter-chromosomal fusion
LAML	MPO	TYK2	17	19	inter-chromosomal fusion
LAML	ADRBK1	STAT6	11	12	inter-chromosomal fusion
LAML	MLL	MLLT10	11	10	inter-chromosomal fusion
LAML	PICALM	MLLT10	11	10	inter-chromosomal fusion
LAML	CHST11	ATP1B4	12	X	inter-chromosomal fusion
LAML	KSR1	ODZ1	17	X	inter-chromosomal fusion
LAML	MLL	MLLT3	11	9	inter-chromosomal fusion
LAML	LYZ	DDX21	12	10	inter-chromosomal fusion
LAML	ZBTB7A	TNK1	19	17	inter-chromosomal fusion
LAML	LYZ	ANXA1	12	9	inter-chromosomal fusion
LAML	CHD1	MTOR	5	1	inter-chromosomal fusion
LAML	MLL	MLLT4	11	6	inter-chromosomal fusion
LAML	MPO	STAT6	17	12	inter-chromosomal fusion
LAML	NUP98	NSD1	11	5	inter-chromosomal fusion
LAML	MPO	FAR1	17	11	inter-chromosomal fusion
LAML	MPO	ANXA1	17	9	inter-chromosomal fusion
LAML	ZNF585B	C2CD2L	19	11	inter-chromosomal fusion
LAML	WDR18	H2AFX	19	11	inter-chromosomal fusion
LAML	DPM1	GRID1	20	10	inter-chromosomal fusion
LAML	MYH9	CACNA1C	22	12	inter-chromosomal fusion
LAML	RUNX1	RUNX1T1	21	8	inter-chromosomal fusion
LAML	BCR	ABL1	22	9	inter-chromosomal fusion
LAML	RUNX1	MECOM	21	3	inter-chromosomal fusion
LAML	DNMT3B	MDM4	20	1	inter-chromosomal fusion
